# Supplementary material for: The E6 and E7 proteins of beta3 human papillomavirus 49 can deregulate both cellular and extracellular vesicles-carried microRNAs
Source: Infect Agent Cancer. 2022 Jun 15;17:29. doi: 10.1186/s13027-022-00445-z (PMC9199308; doi:10.1186/s13027-022-00445-z)
Supplement: Supplementary file 1 — Additional file 1: Table S1. Data from miRNAs profiling on K49 compared to HFK cells. MiRNAs analysis conduced using the TaqMan® Array Human MicroRNA Card assay. By escluding control miRNAs (i.e., RNU6, RNU44, RNU48) and miRNAs refer to other species (i.e., ath, mmus) 360 miRNAs have been analyzed. The seleceted miRNAs (bolded) have been chosen based on their expression level (Cq < 31 at least in one of the samples) and fold of induction different from 1. Table S2. Data from miRNAs profiling on EV_K16 compared toEV_K16sil. MiRNAs analysis conduced using the TaqMan® Array Human MicroRNA Card assay. By escluding control miRNAs (i.e., RNU6, RNU44, RNU48) and miRNAs refer to other species (i.e., ath, mmus) 360 miRNAs have been analyzed. The seleceted miRNAs (bolded) have been chosen based on their expression level (Cq < 31 at least in one of the samples) and fold of induction different from 1. [file 13027_2022_445_MOESM1_ESM.xlsx]

## Sheet: Supplementary table S1
Target Name miRNA	Cq K49	Cq HFK	Fold of Induction K49
hsa-let-7a-000377	34.946	40	1
hsa-let-7b-002619	28.449	27.938	0.98
hsa-let-7c-000379	35.878	32.399	1
hsa-let-7d-002283	35.978	40	1
hsa-let-7e-002406	31.549	32.499	2.696
hsa-let-7f-000382	40	40	1
hsa-let-7g-002282	33.969	40	1
hsa-miR-1-002222	40	40	1
hsa-miR-100-000437	40	40	1
hsa-miR-101-002253	40	40	1
hsa-miR-103-000439	40	40	1
hsa-miR-105-002167	40	40	1
hsa-miR-106a-002169	30.002	34.7	36.212
hsa-miR-106b-000442	35.494	40	1
hsa-miR-107-000443	40	40	1
hsa-miR-10a-000387	36.219	40	1
hsa-miR-10b-002218	40	40	1
hsa-miR-122-002245	40	40	1
hsa-miR-125a-3p-002199	40	40	1
hsa-miR-125a-5p-002198	30.224	31.349	3.042
hsa-miR-125b-000449	32.233	32.811	2.082
hsa-miR-126-002228	40	40	1
hsa-miR-127-000452	40	40	1
hsa-miR-127-5p-002229	40	40	1
hsa-miR-128a-002216	40	40	1
hsa-miR-129-000590	40	40	1
hsa-miR-130a-000454	40	40	1
hsa-miR-130b-000456	40	40	1
hsa-miR-132-000457	33.707	40	1
hsa-miR-133a-002246	40	40	1
hsa-miR-133b-002247	40	40	1
hsa-miR-135a-000460	40	40	1
hsa-miR-135b-002261	40	40	1
hsa-miR-136-000592	40	40	1
hsa-miR-138-002284	38	40	1
hsa-miR-139-3p-002313	40	40	1
hsa-miR-139-5p-002289	35.17	40	1
hsa-miR-140-3p-002234	40	40	1
hsa-miR-141-000463	40	40	1
hsa-miR-142-3p-000464	40	40	1
hsa-miR-142-5p-002248	40	40	1
hsa-miR-143-002249	40	40	1
hsa-miR-145-002278	32.956	32.916	1.358
hsa-miR-146a-000468	40	40	1
hsa-miR-146b-001097	40	40	1
hsa-miR-146b-3p-002361	40	40	1
hsa-miR-147-000469	40	40	1
hsa-miR-147b-002262	40	40	1
hsa-miR-148a-000470	40	40	1
hsa-miR-148b-000471	40	40	1
hsa-miR-149-002255	28.72	33.42	36.256
hsa-miR-150-000473	40	40	1
hsa-miR-152-000475	40	40	1
hsa-miR-154-000477	40	40	1
hsa-miR-155-002623	40	38	1
hsa-miR-15a-000389	40	40	1
hsa-miR-15b-000390	32.051	34.813	9.464
hsa-miR-16-000391	33.39	36.231	1
hsa-miR-17-002308	30.069	34.001	21.288
hsa-miR-181a-000480	35.674	40	1
hsa-miR-181c-000482	40	40	1
hsa-miR-182-002334	34.785	40	1
hsa-miR-183-002269	40	40	1
hsa-miR-184-000485	40	40	1
hsa-miR-185-002271	40	40	1
hsa-miR-186-002285	33.42	34.934	3.987
hsa-miR-188-3p-002106	40	40	1
hsa-miR-18a-002422	40	40	1
hsa-miR-18b-002217	40	40	1
hsa-miR-190-000489	40	40	1
hsa-miR-191-002299	28.837	30.88	5.751
hsa-miR-192-000491	40	40	1
hsa-miR-193a-3p-002250	40	40	1
hsa-miR-193a-5p-002281	34.042	40	1
hsa-miR-193b-002367	27.301	30.2	10.408
hsa-miR-194-000493	36.134	40	1
hsa-miR-195-000494	38	40	1
hsa-miR-196b-002215	33.379	35.278	1
hsa-miR-197-000497	29.898	31.531	4.328
hsa-miR-198-002273	40	40	1
hsa-miR-199a-000498	40	40	1
hsa-miR-199a-3p-002304	40	40	1
hsa-miR-199b-000500	40	40	1
hsa-miR-19a-000395	40	40	1
hsa-miR-19b-000396	40	40	1
hsa-miR-200a-000502	40	40	1
hsa-miR-200b-002251	31.444	40	1
hsa-miR-200c-002300	26.696	30.373	17.846
hsa-miR-202-002363	40	40	1
hsa-miR-203-000507	35.194	40	1
hsa-miR-204-000508	40	40	1
hsa-miR-205-000509	30.261	33.657	14.69
hsa-miR-208-000511	40	40	1
hsa-miR-208b-002290	40	40	1
hsa-miR-20a-000580	33.809	40	1
hsa-miR-20b-001014	39.902	40	1
hsa-miR-21-000397	40	40	1
hsa-miR-210-000512	35.63	32.95	1
hsa-miR-211-000514	40	40	1
hsa-miR-212-000515	34.516	40	1
hsa-miR-214-002306	33.969	32.915	0.672
hsa-miR-215-000518	40	40	1
hsa-miR-216a-002220	40	40	1
hsa-miR-216b-002326	40	40	1
hsa-miR-217-002337	40	40	1
hsa-miR-218-000521	40	40	1
hsa-miR-219-000522	40	40	1
hsa-miR-219-1-3p-002095	40	40	1
hsa-miR-219-2-3p-002390	40	40	1
hsa-miR-22-000398	40	40	1
hsa-miR-220-000523	40	40	1
hsa-miR-220b-002206	40	40	1
hsa-miR-220c-002211	40	40	1
hsa-miR-221-000524	31.245	35.685	1
hsa-miR-222-002276	27.391	29.464	5.873
hsa-miR-223-002295	35.208	35.067	1
hsa-miR-224-002099	40	40	1
hsa-miR-23a-000399	40	40	1
hsa-miR-23b-000400	40	40	1
hsa-miR-24-000402	27.995	30.305	6.919
hsa-miR-25-000403	40	40	1
hsa-miR-26a-000405	34.367	40	1
hsa-miR-26b-000407	40	40	1
hsa-miR-27a-000408	40	33.337	1
hsa-miR-27b-000409	40	40	1
hsa-miR-28-000411	40	38	1
hsa-miR-28-3p-002446	31.967	34.243	6.76
hsa-miR-296-000527	40	34.635	1
hsa-miR-296-3p-002101	40	40	1
hsa-miR-298-002190	40	40	1
hsa-miR-299-3p-001015	40	40	1
hsa-miR-299-5p-000600	40	40	1
hsa-miR-29a-002112	31.083	35.183	1
hsa-miR-29b-000413	40	40	1
hsa-miR-29c-000587	38	40	1
hsa-miR-301-000528	40	40	1
hsa-miR-301b-002392	40	40	1
hsa-miR-302a-000529	40	40	1
hsa-miR-302b-000531	40	40	1
hsa-miR-302c-000533	40	40	1
hsa-miR-30b-000602	35.591	34.767	1
hsa-miR-30c-000419	34.739	34.438	1.132
hsa-miR-31-002279	28.522	32.087	16.515
hsa-miR-32-002109	40	40	1
hsa-miR-320-002277	28.825	32.156	14.046
hsa-miR-323-3p-002227	40	40	1
hsa-miR-324-3p-002161	35.688	40	1
hsa-miR-324-5p-000539	40	40	1
hsa-miR-325-000540	40	40	1
hsa-miR-326-000542	40	40	1
hsa-miR-328-000543	34.444	33.448	0.7
hsa-miR-329-001101	40	40	1
hsa-miR-330-000544	34.702	40	1
hsa-miR-330-5p-002230	40	40	1
hsa-miR-331-000545	30.134	32.872	9.31
hsa-miR-331-5p-002233	40	40	1
hsa-miR-335-000546	40	40	1
hsa-miR-337-5p-002156	40	40	1
hsa-miR-338-3p-002252	40	40	1
hsa-miR-339-3p-002184	33.422	40	1
hsa-miR-339-5p-002257	34.037	40	1
hsa-miR-33b-002085	40	40	1
hsa-miR-340-002258	40	40	1
hsa-miR-342-3p-002260	32.048	33.108	2.908
hsa-miR-342-5p-002147	40	40	1
hsa-miR-345-002186	34.127	40	1
hsa-miR-346-000553	40	40	1
hsa-miR-34a-000426	33.616	40	1
hsa-miR-34c-000428	40	40	1
hsa-miR-361-000554	40	40	1
hsa-miR-362-001273	34.742	40	1
hsa-miR-362-3p-002117	40	40	1
hsa-miR-363-001271	40	40	1
hsa-miR-365-001020	40	40	1
hsa-miR-367-000555	40	40	1
hsa-miR-369-3p-000557	40	40	1
hsa-miR-369-5p-001021	40	40	1
hsa-miR-370-002275	34.402	40	1
hsa-miR-371-3p-002124	40	40	1
hsa-miR-372-000560	40	40	1
hsa-miR-373-000561	40	40	1
hsa-miR-374-000563	40	40	1
hsa-miR-375-000564	40	40	1
hsa-miR-376a-000565	40	40	1
hsa-miR-376b-001102	40	40	1
hsa-miR-376c-002122	40	40	1
hsa-miR-377-000566	40	40	1
hsa-miR-380-3p-000569	40	40	1
hsa-miR-381-000571	40	40	1
hsa-miR-382-000572	40	40	1
hsa-miR-383-000573	40	40	1
hsa-miR-384-000574	40	40	1
hsa-miR-409-5p-002331	40	40	1
hsa-miR-410-001274	40	40	1
hsa-miR-411-001610	40	40	1
hsa-miR-412-001023	40	40	1
hsa-miR-422a-002297	35.043	40	1
hsa-miR-423-5p-002340	34.776	40	1
hsa-miR-424-000604	40	40	1
hsa-miR-425-5p-001516	29.5	28.635	0.766
hsa-miR-429-001024	40	40	1
hsa-miR-431-001979	40	40	1
hsa-miR-433-001028	40	40	1
hsa-miR-448-001029	40	40	1
hsa-miR-449-001030	40	40	1
hsa-miR-449b-001608	40	40	1
hsa-miR-450a-002303	40	40	1
hsa-miR-450b-3p-002208	40	40	1
hsa-miR-450b-5p-002207	40	40	1
hsa-miR-452-002329	40	40	1
hsa-miR-453-002318	40	40	1
hsa-miR-454-002323	40	40	1
hsa-miR-455-001280	40	40	1
hsa-miR-455-3p-002244	40	40	1
hsa-miR-483-5p-002338	40	38	1
hsa-miR-484-001821	28.927	30.506	4.17
hsa-miR-485-3p-001277	40	35.906	1
hsa-miR-485-5p-001036	40	40	1
hsa-miR-486-001278	29.269	33.641	28.888
hsa-miR-486-3p-002093	33.944	40	1
hsa-miR-487a-001279	35.384	34.325	1
hsa-miR-487b-001285	40	40	1
hsa-miR-488-002357	40	40	1
hsa-miR-489-002358	40	40	1
hsa-miR-490-001037	40	40	1
hsa-miR-491-3p-002360	40	40	1
hsa-miR-492-001039	33.93	40	1
hsa-miR-493-002364	40	40	1
hsa-miR-494-002365	34.487	34.318	1.241
hsa-miR-499-3p-002427	40	40	1
hsa-miR-500-002428	40	40	1
hsa-miR-501-001047	40	40	1
hsa-miR-501-3p-002435	40	40	1
hsa-miR-502-001109	40	40	1
hsa-miR-502-3p-002083	40	40	1
hsa-miR-503-001048	40	40	1
hsa-miR-504-002084	40	40	1
hsa-miR-505-002089	40	40	1
hsa-miR-506-001050	40	40	1
hsa-miR-507-001051	40	40	1
hsa-miR-508-001052	40	40	1
hsa-miR-508-5p-002092	40	40	1
hsa-miR-509-3-5p-002155	40	40	1
hsa-miR-509-5p-002235	40	40	1
hsa-miR-510-002241	40	40	1
hsa-miR-511-001111	40	40	1
hsa-miR-512-3p-001823	40	40	1
hsa-miR-512-5p-001145	40	40	1
hsa-miR-513-5p-002090	40	40	1
hsa-miR-515-3p-002369	40	40	1
hsa-miR-515-5p-001112	40	40	1
hsa-miR-516a-5p-002416	40	40	1
hsa-miR-516b-001150	40	40	1
hsa-miR-517a-002402	40	40	1
hsa-miR-517b-001152	40	40	1
hsa-miR-517c-001153	40	40	1
hsa-miR-518a-3p-002397	40	40	1
hsa-miR-518a-5p-002396	40	40	1
hsa-miR-518b-001156	40	40	1
hsa-miR-518c-002401	40	40	1
hsa-miR-518d-001159	40	40	1
hsa-miR-518d-5p-002389	40	40	1
hsa-miR-518e-002395	40	40	1
hsa-miR-518f-002388	34.731	33.947	0.81
hsa-miR-519a-002415	40	40	1
hsa-miR-519c-001163	40	40	1
hsa-miR-519d-002403	40	40	1
hsa-miR-519e-002370	40	40	1
hsa-miR-520a-001168	40	40	1
hsa-miR-520a-001167	40	40	1
hsa-miR-520b-001116	40	40	1
hsa-miR-520d-5p-002393	40	40	1
hsa-miR-520e-001119	40	40	1
hsa-miR-520f-001120	40	40	1
hsa-miR-520g-001121	40	40	1
hsa-miR-521-001122	40	40	1
hsa-miR-522-002413	40	40	1
hsa-miR-523-002386	40	40	1
hsa-miR-524-5p-001982	40	40	1
hsa-miR-525-001174	40	40	1
hsa-miR-525-3p-002385	40	40	1
hsa-miR-526b-002382	40	40	1
hsa-miR-532-001518	35.072	40	1
hsa-miR-532-3p-002355	34.563	40	1
hsa-miR-539-001286	40	40	1
hsa-miR-541-002201	40	40	1
hsa-miR-542-3p-001284	40	40	1
hsa-miR-542-5p-002240	40	40	1
hsa-miR-544-002265	40	40	1
hsa-miR-545-002267	40	40	1
hsa-miR-548a-001538	40	40	1
hsa-miR-548a-5p-002412	40	40	1
hsa-miR-548b-001541	40	40	1
hsa-miR-548b-5p-002408	40	40	1
hsa-miR-548c-001590	40	40	1
hsa-miR-548c-5p-002429	40	40	1
hsa-miR-548d-001605	40	40	1
hsa-miR-548d-5p-002237	40	40	1
hsa-miR-551b-001535	40	40	1
hsa-miR-556-3p-002345	40	40	1
hsa-miR-556-5p-002344	40	40	1
hsa-miR-561-001528	40	40	1
hsa-miR-570-002347	40	40	1
hsa-miR-574-3p-002349	31.401	32.403	2.796
hsa-miR-576-3p-002351	40	40	1
hsa-miR-576-5p-002350	40	40	1
hsa-miR-579-002398	40	40	1
hsa-miR-582-3p-002399	40	40	1
hsa-miR-582-5p-001983	40	40	1
hsa-miR-589-002409	40	40	1
hsa-miR-590-5p-001984	40	40	1
hsa-miR-597-001551	40	40	1
hsa-miR-598-001988	40	24.1	1
hsa-miR-615-5p-002353	40	40	1
hsa-miR-616-002414	40	40	1
hsa-miR-618-001593	40	40	1
hsa-miR-624-002430	40	40	1
hsa-miR-625-002431	40	40	1
hsa-miR-627-001560	40	40	1
hsa-miR-628-5p-002433	40	40	1
hsa-miR-629-002436	40	40	1
hsa-miR-636-002088	40	37.419	1
hsa-miR-642-001592	40	40	1
hsa-miR-651-001604	40	40	1
hsa-miR-652-002352	36.403	40	1
hsa-miR-653-002292	40	40	1
hsa-miR-654-001611	40	40	1
hsa-miR-654-3p-002239	40	40	1
hsa-miR-655-001612	40	40	1
hsa-miR-660-001515	40	40	1
hsa-miR-671-3p-002322	33.975	34.727	2.35
hsa-miR-672-002327	40	40	1
hsa-miR-674-002021	40	40	1
hsa-miR-708-002341	36.242	39.589	1
hsa-miR-744-002324	34.382	40	1
hsa-miR-758-001990	40	40	1
hsa-miR-871-002354	40	40	1
hsa-miR-872-002264	40	40	1
hsa-miR-873-002356	40	40	1
hsa-miR-874-002268	40	40	1
hsa-miR-875-3p-002204	40	40	1
hsa-miR-876-3p-002225	40	40	1
hsa-miR-876-5p-002205	40	40	1
hsa-miR-885-3p-002372	40	40	1
hsa-miR-885-5p-002296	40	40	1
hsa-miR-886-3p-002194	38	40	1
hsa-miR-886-5p-002193	29.982	33.617	17.334
hsa-miR-887-002374	40	40	1
hsa-miR-888-002212	40	40	1
hsa-miR-889-002202	40	40	1
hsa-miR-890-002209	40	40	1
hsa-miR-891a-002191	40	40	1
hsa-miR-891b-002210	40	40	1
hsa-miR-892a-002195	40	40	1
hsa-miR-9-000583	40	40	1
hsa-miR-92a-000431	30.148	32.866	9.177
hsa-miR-95-000433	40	40	1
hsa-miR-98-000577	40	40	1
hsa-miR-99a-000435	35.765	40	1
hsa-miR-99b-000436	32.41	33.512	2.996

## Sheet: Supplementary table S2
Target Name miRNA	Cq EV_K16	Cq EV_K16sil	Fold of Induction EV_K16
ath-miR159a-000338	40	40	1
hsa-let-7a-000377	34.454	40	1
hsa-let-7b-002619	27.721	28.283	0.791
hsa-miR-100-000437	31.57	34.673	4.603
hsa-miR-101-002253	40	40	1
hsa-miR-103-000439	40	40	1
hsa-miR-105-002167	40	40	1
hsa-miR-106a-002169	28.066	28.867	0.933
hsa-miR-106b-000442	40	35.429	1
hsa-miR-107-000443	40	40	1
hsa-miR-10a-000387	40	35.901	1
hsa-miR-10b-002218	40	40	1
hsa-miR-122-002245	40	40	1
hsa-miR-125a-3p-002199	40	40	1
hsa-miR-125a-5p-002198	34.865	33.961	0.286
hsa-miR-125b-000449	33.905	40	1
hsa-miR-126-002228	32.252	33.234	1.058
hsa-miR-127-000452	40	40	1
hsa-miR-127-5p-002229	24.444	23.408	0.261
hsa-miR-128a-002216	40	40	1
hsa-miR-129-000590	40	40	1
hsa-miR-130a-000454	35.489	34.372	1
hsa-miR-130b-000456	40	34.55	1
hsa-miR-132-000457	32.399	33.893	1.508
hsa-miR-133a-002246	40	35.677	1
hsa-miR-133b-002247	31.649	40	1
hsa-miR-135a-000460	40	40	1
hsa-miR-135b-002261	40	35.387	1
hsa-miR-136-000592	40	40	1
hsa-miR-138-002284	30.972	31.341	0.692
hsa-miR-139-3p-002313	40	40	1
hsa-miR-139-5p-002289	40	40	1
hsa-miR-140-3p-002234	36.453	34.942	1
hsa-miR-141-000463	34.54	34.047	0.381
hsa-miR-142-3p-000464	40	40	1
hsa-miR-142-5p-002248	40	40	1
hsa-miR-143-002249	40	40	1
hsa-miR-145-002278	33.643	35.911	1
hsa-miR-146a-000468	34.227	40	1
hsa-miR-146b-001097	32.854	34.361	1.523
hsa-miR-146b-3p-002361	40	40	1
hsa-miR-147-000469	40	40	1
hsa-miR-147b-002262	40	40	1
hsa-miR-148a-000470	40	40	1
hsa-miR-148b-000471	40	35.533	1
hsa-miR-149-002255	35.487	31.006	1
hsa-miR-150-000473	40	36.909	1
hsa-miR-152-000475	34.461	35.232	1
hsa-miR-154-000477	40	40	1
hsa-miR-155-002623	34.689	34.694	0.538
hsa-miR-15a-000389	40	40	1
hsa-miR-15b-000390	35.145	40	1
hsa-miR-16-000391	28.087	28.376	0.655
hsa-miR-17-002308	28.208	28.765	0.788
hsa-miR-181a-000480	36.092	35.142	1
hsa-miR-181c-000482	40	40	1
hsa-miR-182-002334	36.528	40	1
hsa-miR-183-002269	40	40	1
hsa-miR-184-000485	40	40	1
hsa-miR-185-002271	40	40	1
hsa-miR-186-002285	32.945	33.446	0.758
hsa-miR-188-3p-002106	40	40	1
hsa-miR-18a-002422	36.322	40	1
hsa-miR-18b-002217	40	37.185	1
hsa-miR-190-000489	38.857	37.003	1
hsa-miR-191-002299	28.129	28.915	0.924
hsa-miR-192-000491	40	40	1
hsa-miR-193a-3p-002250	40	40	1
hsa-miR-193a-5p-002281	33.307	34.464	1.195
hsa-miR-193b-002367	29.314	29.542	0.627
hsa-miR-194-000493	35.979	40	1
hsa-miR-195-000494	34.868	34.282	0.357
hsa-miR-196b-002215	34.976	33.782	0.234
hsa-miR-197-000497	36.487	40	1
hsa-miR-198-002273	40	40	1
hsa-miR-199a-000498	40	40	1
hsa-miR-199a-3p-002304	40	40	1
hsa-miR-199b-000500	40	40	1
hsa-miR-19a-000395	31.85	33.848	2.14
hsa-miR-19b-000396	29.938	30.169	0.629
hsa-miR-200a-000502	32.943	34.408	1.479
hsa-miR-200b-002251	32.411	33.785	1.389
hsa-miR-200c-002300	27.534	27.809	0.649
hsa-miR-202-002363	38	40	1
hsa-miR-203-000507	32.408	33.231	0.948
hsa-miR-204-000508	40	40	1
hsa-miR-205-000509	32.714	31.477	0.227
hsa-miR-208-000511	26.765	27.167	0.708
hsa-miR-208b-002290	40	40	1
hsa-miR-20a-000580	29.985	30.357	0.693
hsa-miR-20b-001014	33.353	35.865	1
hsa-miR-21-000397	31.335	33.328	2.132
hsa-miR-210-000512	31.743	32.244	0.758
hsa-miR-211-000514	40	40	1
hsa-miR-212-000515	40	34.224	1
hsa-miR-214-002306	36.491	40	1
hsa-miR-215-000518	40	40	1
hsa-miR-216a-002220	40	40	1
hsa-miR-216b-002326	33.911	35.714	1
hsa-miR-217-002337	40	40	1
hsa-miR-218-000521	32.088	33.146	1.115
hsa-miR-219-000522	40	40	1
hsa-miR-219-1-3p-002095	40	40	1
hsa-miR-219-2-3p-002390	40	40	1
hsa-miR-22-000398	40	40	1
hsa-miR-220-000523	40	40	1
hsa-miR-220b-002206	35.387	40	1
hsa-miR-220c-002211	40	40	1
hsa-miR-221-000524	33.553	34.828	1.296
hsa-miR-222-002276	26.72	26.534	0.471
hsa-miR-223-002295	35.416	34.908	1
hsa-miR-224-002099	40	35.943	1
hsa-miR-23a-000399	40	40	1
hsa-miR-23b-000400	40	40	1
hsa-miR-24-000402	24.5	26.081	1.602
hsa-miR-25-000403	40	40	1
hsa-miR-26a-000405	32.958	33.247	0.654
hsa-miR-26b-000407	35.974	36.242	1
hsa-miR-27a-000408	34.369	35.295	1
hsa-miR-27b-000409	40	40	1
hsa-miR-28-000411	35.355	40	1
hsa-miR-28-3p-002446	32.001	32.811	0.939
hsa-miR-296-000527	40	40	1
hsa-miR-296-3p-002101	40	40	1
hsa-miR-298-002190	40	40	1
hsa-miR-299-3p-001015	40	40	1
hsa-miR-299-5p-000600	40	40	1
hsa-miR-29a-002112	31.316	31.479	0.6
hsa-miR-29b-000413	40	36.314	1
hsa-miR-29c-000587	38.254	37.517	1
hsa-miR-301-000528	40	40	1
hsa-miR-301b-002392	40	40	1
hsa-miR-302a-000529	40	40	1
hsa-miR-302b-000531	40	40	1
hsa-miR-302c-000533	28.753	28.503	0.45
hsa-miR-30b-000602	32.152	38	1
hsa-miR-30c-000419	33.219	35.406	1
hsa-miR-31-002279	27.864	28.688	0.948
hsa-miR-32-002109	40	40	1
hsa-miR-320-002277	27.345	28.134	0.926
hsa-miR-323-3p-002227	36.012	37.355	1
hsa-miR-324-3p-002161	38	34.975	1
hsa-miR-324-5p-000539	40	40	1
hsa-miR-325-000540	40	40	1
hsa-miR-326-000542	40	40	1
hsa-miR-328-000543	34.658	35.71	1
hsa-miR-329-001101	40	40	1
hsa-miR-330-000544	40	40	1
hsa-miR-330-5p-002230	40	40	1
hsa-miR-331-000545	32.722	34.029	1.325
hsa-miR-331-5p-002233	40	40	1
hsa-miR-335-000546	34.909	35.645	1
hsa-miR-337-5p-002156	40	36.519	1
hsa-miR-338-3p-002252	40	34.612	1
hsa-miR-339-3p-002184	33.462	34.077	0.82
hsa-miR-339-5p-002257	40	40	1
hsa-miR-33b-002085	40	40	1
hsa-miR-340-002258	40	40	1
hsa-miR-342-3p-002260	32.524	32.35	0.475
hsa-miR-342-5p-002147	40	40	1
hsa-miR-345-002186	32.858	34.694	1.911
hsa-miR-346-000553	40	40	1
hsa-miR-34a-000426	25.842	26.427	0.803
hsa-miR-34c-000428	40	40	1
hsa-miR-361-000554	40	40	1
hsa-miR-362-001273	40	40	1
hsa-miR-362-3p-002117	40	40	1
hsa-miR-363-001271	40	40	1
hsa-miR-365-001020	36.218	40	1
hsa-miR-367-000555	40	40	1
hsa-miR-369-3p-000557	40	40	1
hsa-miR-369-5p-001021	40	40	1
hsa-miR-370-002275	35.459	40	1
hsa-miR-371-3p-002124	40	40	1
hsa-miR-372-000560	40	40	1
hsa-miR-373-000561	40	40	1
hsa-miR-374-000563	34.146	35.016	1
hsa-miR-375-000564	34.078	32.945	0.244
hsa-miR-376a-000565	40	40	1
hsa-miR-376b-001102	40	40	1
hsa-miR-376c-002122	40	40	1
hsa-miR-377-000566	40	40	1
hsa-miR-380-3p-000569	40	40	1
hsa-miR-381-000571	40	40	1
hsa-miR-382-000572	40	40	1
hsa-miR-383-000573	40	40	1
hsa-miR-384-000574	40	40	1
hsa-miR-409-5p-002331	40	40	1
hsa-miR-410-001274	40	40	1
hsa-miR-411-001610	36.185	37.628	1
hsa-miR-412-001023	40	37.505	1
hsa-miR-422a-002297	34.925	32.769	0.12
hsa-miR-423-5p-002340	35.317	40	1
hsa-miR-424-000604	40	40	1
hsa-miR-425-5p-001516	33.308	40	1
hsa-miR-429-001024	31.795	40	1
hsa-miR-431-001979	40	40	1
hsa-miR-433-001028	40	40	1
hsa-miR-448-001029	40	40	1
hsa-miR-449-001030	40	40	1
hsa-miR-449b-001608	40	38.158	1
hsa-miR-450a-002303	40	40	1
hsa-miR-450b-3p-002208	40	40	1
hsa-miR-450b-5p-002207	40	40	1
hsa-miR-452-002329	35.503	40	1
hsa-miR-453-002318	40	40	1
hsa-miR-454-002323	32.39	33.929	1.556
hsa-miR-455-001280	40	40	1
hsa-miR-455-3p-002244	40	40	1
hsa-miR-483-5p-002338	33.514	33.096	0.401
hsa-miR-484-001821	32.099	32.884	0.923
hsa-miR-485-3p-001277	40	40	1
hsa-miR-485-5p-001036	40	40	1
hsa-miR-486-001278	40	34.523	1
hsa-miR-486-3p-002093	40	40	1
hsa-miR-487a-001279	40	37.905	1
hsa-miR-487b-001285	40	40	1
hsa-miR-488-002357	40	40	1
hsa-miR-489-002358	40	40	1
hsa-miR-490-001037	40	40	1
hsa-miR-491-3p-002360	40	40	1
hsa-miR-492-001039	40	40	1
hsa-miR-493-002364	40	40	1
hsa-miR-494-002365	34.76	34.015	0.32
hsa-miR-499-3p-002427	40	40	1
hsa-miR-500-002428	40	40	1
hsa-miR-501-001047	34.089	40	1
hsa-miR-501-3p-002435	40	40	1
hsa-miR-502-001109	40	40	1
hsa-miR-502-3p-002083	40	40	1
hsa-miR-503-001048	40	40	1
hsa-miR-504-002084	40	40	1
hsa-miR-505-002089	40	40	1
hsa-miR-506-001050	40	40	1
hsa-miR-507-001051	40	40	1
hsa-miR-508-001052	40	40	1
hsa-miR-508-5p-002092	40	40	1
hsa-miR-509-3-5p-002155	40	40	1
hsa-miR-509-5p-002235	40	40	1
hsa-miR-510-002241	40	40	1
hsa-miR-511-001111	40	40	1
hsa-miR-512-3p-001823	40	40	1
hsa-miR-512-5p-001145	40	40	1
hsa-miR-513-5p-002090	40	40	1
hsa-miR-515-3p-002369	40	40	1
hsa-miR-515-5p-001112	40	40	1
hsa-miR-516a-5p-002416	40	40	1
hsa-miR-516b-001150	40	40	1
hsa-miR-517a-002402	21.174	20.867	0.433
hsa-miR-517b-001152	40	40	1
hsa-miR-517c-001153	40	40	1
hsa-miR-518a-3p-002397	40	40	1
hsa-miR-518a-5p-002396	40	40	1
hsa-miR-518b-001156	18.698	20.204	1.522
hsa-miR-518c-002401	40	40	1
hsa-miR-518d-001159	40	40	1
hsa-miR-518d-5p-002389	40	40	1
hsa-miR-518e-002395	40	40	1
hsa-miR-518f-002388	22.516	23.304	0.925
hsa-miR-519a-002415	40	40	1
hsa-miR-519c-001163	40	40	1
hsa-miR-519d-002403	40	40	1
hsa-miR-519e-002370	35.84	37.003	1
hsa-miR-520a#-001168	40	40	1
hsa-miR-520a-001167	40	40	1
hsa-miR-520b-001116	40	40	1
hsa-miR-520d-5p-002393	40	40	1
hsa-miR-520e-001119	40	40	1
hsa-miR-520f-001120	40	40	1
hsa-miR-520g-001121	40	40	1
hsa-miR-521-001122	40	40	1
hsa-miR-522-002413	40	40	1
hsa-miR-523-002386	40	40	1
hsa-miR-524-5p-001982	40	40	1
hsa-miR-525-001174	40	40	1
hsa-miR-525-3p-002385	40	40	1
hsa-miR-526b-002382	40	40	1
hsa-miR-532-001518	32.536	36.281	1
hsa-miR-532-3p-002355	40	40	1
hsa-miR-539-001286	40	40	1
hsa-miR-541-002201	40	40	1
hsa-miR-542-3p-001284	40	40	1
hsa-miR-542-5p-002240	40	40	1
hsa-miR-544-002265	40	40	1
hsa-miR-545-002267	40	40	1
hsa-miR-548a-001538	40	40	1
hsa-miR-548a-5p-002412	40	40	1
hsa-miR-548b-001541	40	40	1
hsa-miR-548b-5p-002408	40	40	1
hsa-miR-548c-001590	40	40	1
hsa-miR-548c-5p-002429	40	40	1
hsa-miR-548d-001605	40	40	1
hsa-miR-548d-5p-002237	40	40	1
hsa-miR-551b-001535	40	40	1
hsa-miR-556-3p-002345	40	40	1
hsa-miR-556-5p-002344	40	40	1
hsa-miR-561-001528	40	40	1
hsa-miR-570-002347	40	40	1
hsa-miR-574-3p-002349	31.208	32.29	1.135
hsa-miR-576-3p-002351	40	40	1
hsa-miR-576-5p-002350	40	40	1
hsa-miR-579-002398	40	40	1
hsa-miR-582-3p-002399	40	40	1
hsa-miR-582-5p-001983	40	40	1
hsa-miR-589-002409	40	40	1
hsa-miR-590-5p-001984	33.112	38	1
hsa-miR-597-001551	36.968	36.951	1
hsa-miR-598-001988	34.821	37.052	1
hsa-miR-615-5p-002353	40	40	1
hsa-miR-616-002414	40	40	1
hsa-miR-618-001593	25.428	25.052	0.413
hsa-miR-624-002430	40	40	1
hsa-miR-625-002431	40	35.602	1
hsa-miR-627-001560	40	40	1
hsa-miR-628-5p-002433	40	40	1
hsa-miR-629-002436	35.913	40	1
hsa-miR-636-002088	27.17	27.3	0.586
hsa-miR-642-001592	40	40	1
hsa-miR-651-001604	40	40	1
hsa-miR-652-002352	40	40	1
hsa-miR-653-002292	40	40	1
hsa-miR-654-001611	40	40	1
hsa-miR-654-3p-002239	40	40	1
hsa-miR-655-001612	40	40	1
hsa-miR-660-001515	40	34.566	1
hsa-miR-671-3p-002322	40	40	1
hsa-miR-672-002327	40	40	1
hsa-miR-674-002021	40	40	1
hsa-miR-708-002341	33.765	36.301	1
hsa-miR-744-002324	34.935	34.54	0.407
hsa-miR-758-001990	40	40	1
hsa-miR-871-002354	40	40	1
hsa-miR-872-002264	40	40	1
hsa-miR-873-002356	40	40	1
hsa-miR-874-002268	40	40	1
hsa-miR-875-3p-002204	40	40	1
hsa-miR-876-3p-002225	40	40	1
hsa-miR-876-5p-002205	40	40	1
hsa-miR-885-3p-002372	40	40	1
hsa-miR-885-5p-002296	40	40	1
hsa-miR-886-3p-002194	40	40	1
hsa-miR-886-5p-002193	36.171	40	1
hsa-miR-887-002374	40	40	1
hsa-miR-888-002212	30.579	29.056	0.186
hsa-miR-889-002202	40	40	1
hsa-miR-890-002209	40	40	1
hsa-miR-891a-002191	40	40	1
hsa-miR-891b-002210	40	40	1
hsa-miR-892a-002195	40	40	1
hsa-miR-9-000583	40	40	1
hsa-miR-92a-000431	33.743	34.949	1.236
hsa-miR-95-000433	40	40	1
hsa-miR-98-000577	40	40	1
hsa-miR-99a-000435	33.731	32.316	0.201
hsa-miR-99b-000436	40	40	1
